# Supplementary material for: Genome-wide identification of and functional insights into the late embryogenesis abundant (LEA) gene family in bread wheat (Triticum aestivum)
Source: Sci Rep. 2019 Sep 16;9:13375. doi: 10.1038/s41598-019-49759-w (PMC6746774; doi:10.1038/s41598-019-49759-w)
Supplement: Supplementary file 2 — Table S5 [file 41598_2019_49759_MOESM2_ESM.xlsx]

## Sheet: Sheet1
Manuscript title: Genome-wide identification and functional insights into the late embryogenesis abundant (LEA) gene family in bread wheat (Triticum aestivum)
Author:Liu Hao1, Xing Mingyan1, Yang Wenbo2, Mu Xiaoqian1, Wang Xin1, Lu Feng3, Wang Yao1*, Zhang Linsheng1*
1. College of life science/State Key Laboratory of Crop Stress Biology for Arid Areas, Northwest A&F University, Yangling, China.
2. Cereal Crops Research Institute, Henan Academy of Agricultural Sciences, Zhengzhou, China.
3. College of life science, Jinan university, Guangzhou, China.
*Corresponding author E-mail: wangyao@nwsuaf.edu.cn; linszhang@nwsuaf.edu.cn.
Supplemental Table5. The characteristics of TaLEA proteins.
Name	Family	Location	Gene Length (bp)	ORF (bp)	Protein Length (aa)	kD	pI	GRAVY	Plant-mPLoc
TaLEA_1-1	LEA_1	2A:699569915-699570247	333	333	110	11.5899	9.4	-1.056	Nucleus.
TaLEA_1-2	LEA_1	2B:668029716-668030048	333	333	110	11.4817	8.69	-0.993	Nucleus.
TaLEA_1-3	LEA_1	2D:558964688-558966070	1383	678	225	23.9108	10.1	-0.84	Nucleus.
TaLEA_1-4	LEA_1	4A:709203520-709203804	285	285	94	10.2827	10.28	-0.909	Nucleus.
TaLEA_1-5	LEA_1	4A:713630489-713630746	258	258	85	9.17923	9.3	-1.112	Nucleus.
TaLEA_1-6	LEA_1	4A:725581118-725581816	699	699	232	25.0864	9.9	-0.77	Nucleus.
TaLEA_1-7	LEA_1	4A:709203587-709203804	264	264	87	9.48271	10.16	-0.974	Nucleus.
TaLEA_1-8	LEA_1	5B:314968157-314968588	432	432	143	14.4668	6.65	-0.645	Nucleus.
TaLEA_1-9	LEA_1	5B:315185781-315186149	369	369	122	12.5728	4.98	-0.551	Nucleus.
TaLEA_1-10	LEA_1	6D:275664593-275664880	288	288	95	10.0519	6.31	-1.046	Nucleus.
TaLEA_1-11	LEA_1	7A:12201951-12202295	345	345	114	12.2549	9.84	-0.792	Nucleus.
TaLEA_1-12	LEA_1	7A:32531098-32531358	261	261	86	9.41265	9.74	-1.055	Nucleus.
TaLEA_1-13	LEA_1	7A:32528905-32529174	270	270	89	9.59582	9.93	-1.027	Nucleus.
TaLEA_1-14	LEA_1	7A:26049597-26049881	285	285	94	10.2546	10.07	-0.894	Nucleus.
TaLEA_1-15	LEA_1	7D:32332540-32332800	261	261	86	9.47068	9.6	-1.116	Nucleus.
TaLEA_1-16	LEA_1	7D:25285817-25286101	285	285	94	10.2386	10.39	-0.87	Nucleus.
TaLEA_2-1	LEA_2	1A:578922238-578922843	606	492	163	17.8265	5.03	-0.069	Chloroplast. Golgi apparatus.
TaLEA_2-2	LEA_2	1A:150006810-150007658	849	849	282	29.4441	9.86	0.015	Cell membrane. Cell wall.
TaLEA_2-3	LEA_2	1B:197428373-197429221	849	849	282	29.5572	9.89	-0.024	Cell membrane.
TaLEA_2-4	LEA_2	1D:140784599-140785447	849	849	282	29.5873	9.95	-0.017	Cell membrane.
TaLEA_2-5	LEA_2	2A:779890228-779890989	762	762	253	27.55818	10.29	-0.008	Cell wall. Mitochondrion. Nucleus.
TaLEA_2-6	LEA_2	2A:775358643-775359149	746	576	191	20.37904	9.15	0.449	Cell membrane.
TaLEA_2-7	LEA_2	2A:775378492-775379157	666	666	221	24.3933	8.88	0.076	Chloroplast.
TaLEA_2-8	LEA_2	2A:205218513-205219217	705	705	234	26.5864	9.53	-0.354	Chloroplast.
TaLEA_2-9	LEA_2	2A:183207452-183208099	648	648	215	23.1208	8.99	0.151	Chloroplast.
TaLEA_2-10	LEA_2	2B:449120018-449121004	987	651	216	23.254	8.77	0.288	Chloroplast. Nucleus.
TaLEA_2-11	LEA_2	2B:776707892-776708656	765	765	254	27.6854	10.32	-0.032	Chloroplast. Mitochondrion. Nucleus.
TaLEA_2-12	LEA_2	2B:785238658-785239284	627	627	208	22.2311	9.04	0.389	Chloroplast. Nucleus.
TaLEA_2-13	LEA_2	2B:695594529-695595176	648	648	215	23.3191	9.64	0.102	Chloroplast.
TaLEA_2-14	LEA_2	2B:785208509-785209174	666	666	221	24.3423	9	0.147	Chloroplast.
TaLEA_2-15	LEA_2	2B:785229557-785230189	633	633	210	22.3192	9.16	0.406	Chloroplast. Mitochondrion.
TaLEA_2-16	LEA_2	2B:247936325-247936921	597	597	198	22.1815	8.69	-0.133	Chloroplast. Cytoplasm. Mitochondrion. Nucleus.
TaLEA_2-17	LEA_2	2D:377502955-377503933	979	651	216	23.254	8.77	0.288	Chloroplast. Nucleus.
TaLEA_2-18	LEA_2	2D:192736354-192736962	609	609	202	22.5879	8.68	-0.122	Chloroplast. Cytoplasm. Mitochondrion. Nucleus.
TaLEA_2-19	LEA_2	2D:167428222-167428869	648	648	215	23.1088	9.16	0.128	Chloroplast.
TaLEA_2-20	LEA_2	3A:423129565-423130220	656	561	186	19.7782	4.37	-0.165	Chloroplast. Nucleus.
TaLEA_2-21	LEA_2	3B:411452180-411452820	641	546	181	19.4589	4.33	-0.169	Chloroplast. Nucleus.
TaLEA_2-22	LEA_2	3B:181470870-181471325	456	456	151	16.27266	4.78	-0.068	Cell membrane. Chloroplast. Golgi apparatus. Nucleus.
TaLEA_2-23	LEA_2	3B:72319852-72320905	1054	927	308	34.05066	4.68	-0.334	Cytoplasm.
TaLEA_2-24	LEA_2	3B:580062693-580063568	876	876	291	31.06967	9.87	-0.005	Chloroplast.
TaLEA_2-25	LEA_2	3D:309772961-309773593	633	633	210	22.82081	4.75	-0.106	Chloroplast. Cytoplasm.
TaLEA_2-26	LEA_2	3D:46251430-46252477	1048	927	308	34.0157	4.73	-0.293	Cytoplasm.
TaLEA_2-27	LEA_2	4A:487868350-487868991	642	642	213	23.2437	8.67	0.237	Chloroplast.
TaLEA_2-28	LEA_2	4A:623315308-623316390	1083	1083	360	40.05965	5.33	-0.302	Chloroplast. Cytoplasm. Nucleus.
TaLEA_2-29	LEA_2	4B:132331568-132332209	642	642	213	23.35888	8.67	0.222	Chloroplast.
TaLEA_2-30	LEA_2	5B:313114814-313115443	630	630	209	22.59609	7.53	0.016	Cell membrane. Chloroplast. Cytoplasm. Mitochondrion.
TaLEA_2-31	LEA_2	5B:689375498-689376583	1086	1086	361	40.18479	4.96	-0.288	Nucleus.
TaLEA_2-32	LEA_2	5B:227120980-227121606	627	627	208	22.77310	8.60	0.163	Chloroplast.
TaLEA_2-33	LEA_2	5B:664998106-664998750	645	645	214	22.55105	9.37	0.233	Chloroplast. Golgi apparatus.
TaLEA_2-34	LEA_2	5B:263220869-263221720	852	852	283	30.61127	10.67	-0.078	Chloroplast. Nucleus.
TaLEA_2-35	LEA_2	5B:226759284-226759910	627	627	208	22.96230	8.29	0.028	Chloroplast.
TaLEA_2-36	LEA_2	5B:505786310-505786987	678	678	225	23.35906	9.13	0.287	Cell membrane. Chloroplast.
TaLEA_2-37	LEA_2	5B:138556964-138557596	633	633	210	21.91898	9.77	0.055	Nucleus.
TaLEA_2-38	LEA_2	5D:212627256-212627882	627	627	208	22.7931	7.74	0.061	Chloroplast.
TaLEA_2-39	LEA_2	5D:213129208-213129834	627	627	208	22.77310	8.60	0.167	Chloroplast.
TaLEA_2-40	LEA_2	5D:213273368-213273985	618	618	205	22.07646	8.97	0.132	Cell membrane. Cell wall. Chloroplast. Cytoplasm. Mitochondrion. Nucleus.
TaLEA_2-41	LEA_2	5D:528229990-528230634	645	645	214	22.5931	9.37	0.246	Chloroplast.
TaLEA_2-42	LEA_2	5D:546086113-546087108	996	996	331	36.82783	4.98	-0.371	Nucleus.
TaLEA_2-43	LEA_2	5D:125777666-125778286	621	621	206	21.55950	8.50	0.084	Nucleus.
TaLEA_2-44	LEA_2	7D:413728683-413729330	648	648	215	23.4693	8.43	0.288	Cell membrane. Chloroplast. Nucleus.
TaLEA_2-45	LEA_2	7A:475589765-475590415	651	651	216	23.64246	9.34	0.316	Cell membrane. Cell wall. Chloroplast.
TaLEA_2-46	LEA_2	1B:670783621-670784204	584	492	163	17.74848	5.17	-0.022	Chloroplast. Golgi apparatus.
TaLEA_2-47	LEA_2	3A:57861493-57862546	1054	927	308	34.05468	4.65	-0.289	Chloroplast. Cytoplasm.
TaLEA_2-48	LEA_2	2A:511922516-511923525	1010	651	216	23.2249	8.77	0.263	Chloroplast. Nucleus.
TaLEA_2-49	LEA_2	4D:93841197-93841838	642	642	213	23.24572	8.67	0.233	Chloroplast.
TaLEA_3-1	LEA_3	1A:403611096-403611463	368	276	91	9.90124	8.82	-0.579	Chloroplast. Mitochondrion. Nucleus.
TaLEA_3-2	LEA_3	1A:403611096-403611463	368	276	91	9.90124	8.82	-0.579	Chloroplast. Mitochondrion. Nucleus.
TaLEA_3-3	LEA_3	1B:432560008-432560355	348	276	91	9.99548	9.20	-0.452	Chloroplast. Mitochondrion. Nucleus.
TaLEA_3-4	LEA_3	1D:319642175-319642544	370	276	91	9.93434	7.85	-0.418	Chloroplast. Nucleus.
TaLEA_3-5	LEA_3	1D:319642175-319642544	370	276	91	9.93434	7.85	-0.418	Chloroplast. Nucleus.
TaLEA_3-6	LEA_3	3A:643220218-643220613	396	276	89	9.09845	9.93	-0.188	Nucleus.
TaLEA_3-7	LEA_3	3A:195189329-195189616	288	288	95	9.36945	10.46	-0.174	Chloroplast. Nucleus.
TaLEA_3-8	LEA_3	3B:239895220-239895507	288	288	95	9.39948	10.46	-0.2	Chloroplast. Nucleus.
TaLEA_3-9	LEA_3	3B:666931545-666932068	524	276	91	9.48194	9.72	-0.213	Nucleus.
TaLEA_3-10	LEA_3	3D:505177509-505177897	389	273	90	9.25971	9.42	-0.047	Chloroplast.
TaLEA_3-11	LEA_3	3D:162875733-162876020	288	288	95	9.42354	10.25	-0.128	Chloroplast. Nucleus.
TaLEA_3-12	LEA_3	3D:163114768-163115052	285	285	94	9.32642	10.46	-0.169	Chloroplast. Nucleus.
TaLEA_3-13	LEA_3	5A:169624007-169624327	321	321	106	11.90526	6.39	-0.528	Nucleus.
TaLEA_3-14	LEA_3	5B:147156900-147157337	484	303	100	11.01123	9.30	-0.568	Nucleus.
TaLEA_3-15	LEA_3	5D:135521681-135522179	499	303	100	11.01123	9.30	-0.568	Nucleus.
TaLEA_4-1	LEA_4	1A:430342664-430343398	735	540	179	18.19967	7.69	-0.955	Cell wall. Nucleus.
TaLEA_4-2	LEA_4	1A:544194514-544195072	559	474	157	16.24359	8.69	-1.023	Nucleus.
TaLEA_4-3	LEA_4	1A:544176719-544177498	780	675	224	23.19617	8.81	-1.118	Cell wall. Nucleus.
TaLEA_4-4	LEA_4	1A:544293058-544293823	766	669	222	22.99983	6.00	-0.909	Cell wall.
TaLEA_4-5	LEA_4	1B:614442560-614443257	698	603	200	20.40097	6.12	-0.975	Cell wall. Nucleus.
TaLEA_4-6	LEA_4	1B:614292352-614292961	610	510	169	17.52800	5.95	-1.009	Nucleus.
TaLEA_4-7	LEA_4	1B:614278210-614278832	623	570	189	19.1578	8.91	-0.948	Cell wall.
TaLEA_4-8	LEA_4	1B:614183420-614184159	740	639	212	21.89687	9.02	-1.096	Cell wall.
TaLEA_4-9	LEA_4	1D:448424163-448424806	644	543	180	18.74037	5.99	-1.029	Cell wall.
TaLEA_4-10	LEA_4	1D:448282910-448283994	1085	990	329	35.03301	9.53	-0.792	Nucleus.
TaLEA_4-11	LEA_4	1D:448376807-448377398	592	492	163	16.93039	6.62	-1.026	Nucleus.
TaLEA_4-12	LEA_4	1D:448388967-448389609	643	543	180	18.78843	5.99	-1.046	Cell wall. Nucleus.
TaLEA_4-13	LEA_4	1D:448639826-448640546	721	645	214	21.96587	8.89	-0.95	Cell wall.
TaLEA_4-14	LEA_4	2A:680108839-680109909	1071	963	320	34.09485	8.28	-1.042	Cell wall.
TaLEA_4-15	LEA_4	2B:640503177-640504243	1067	963	320	33.96862	8.28	-1.038	Cell wall. Nucleus.
TaLEA_4-16	LEA_4	2D:537717288-537717983	1136	963	320	34.08673	7.01	-1.045	Cell wall. Nucleus.
TaLEA_4-17	LEA_4	3A:230091803-230092773	971	870	289	30.81204	5.02	-0.975	Nucleus.
TaLEA_4-18	LEA_4	3B:260655689-260656798	1331	1230	409	43.11978	5.19	-0.926	Nucleus.
TaLEA_4-19	LEA_4	3D:182202495-182203818	1324	1224	407	43.1985	5.42	-0.963	Cell wall. Nucleus.
TaLEA_4-20	LEA_4	4A:166881682-166883042	1361	1221	406	43.35499	7.14	-0.805	Nucleus.
TaLEA_4-21	LEA_4	4B:385624259-385625236	1253	1092	363	38.51916	6.70	-1.044	Nucleus.
TaLEA_4-22	LEA_4	4D:308821038-308822185	1148	1092	363	38.70258	6.70	-0.93	Nucleus.
TaLEA_4-23	LEA_4	3B:456673924-456674368	854	669	222	22.73779	8.7	-0.607	Cell wall. Nucleus.
TaLEA_4-24	LEA_4	4D:453332956-453334395	1440	1362	453	45.65431	8.64	-0.781	Cell wall.
TaLEA_5-1	LEA_5	1A:394444499-394444857	359	285	94	9.98680	5.29	-1.3	Nucleus.
TaLEA_5-2	LEA_5	1A:394587930-394588284	355	282	93	10.01782	5.57	-1.403	Nucleus.
TaLEA_5-3	LEA_5	1A:394477853-394478280	428	342	113	12.33342	5.23	-1.388	Nucleus.
TaLEA_5-4	LEA_5	1A:394482139-394482510	372	282	93	9.97677	5.57	-1.375	Nucleus.
TaLEA_5-5	LEA_5	1B:424523996-424524543	548	462	153	16.87838	5.57	-1.539	Nucleus.
TaLEA_5-6	LEA_5	1B:424531442-424531834	393	282	93	9.96274	5.56	-1.375	Nucleus.
TaLEA_5-7	LEA_5	1B:424414316-424414671	356	285	94	9.9868	5.29	-1.3	Nucleus.
TaLEA_5-8	LEA_5	1D:314196263-314196651	389	285	94	9.96775	5.25	-1.286	Nucleus.
TaLEA_5-9	LEA_5	1D:314334366-314334913	548	282	93	10.016	4.87	-1.114	Nucleus.
TaLEA_5-10	LEA_5	1D:314426343-314426721	379	282	93	10.0178	5.57	-1.403	Nucleus.
TaLEA_5-11	LEA_5	1D:314418943-314419336	394	282	93	9.97677	5.57	-1.375	Nucleus.
TaLEA_5-12	LEA_5	3A:110151470-110151902	433	345	114	12.5759	5.27	-1.361	Nucleus.
TaLEA_5-13	LEA_5	3B:166555481-166555926	446	345	114	12.621	5.04	-1.301	Nucleus.
TaLEA_6-1	LEA_6	5A:473407577-473407942	366	366	121	12.8449	5.44	-1.065	Nucleus.
TaLEA_6-2	LEA_6	5B:440178985-440179341	357	357	118	12.5346	5.67	-1.044	Nucleus.
TaLEA_6-3	LEA_6	5D:370818670-370819035	366	366	121	12.916	5.46	-1.1	Nucleus.
TaSMP1	SMP	4A:24022643-24023665	1023	912	303	30.5578	5.37	-0.287	Nucleus.
TaSMP2	SMP	4B:553609111-553610120	1010	912	303	30.4747	5.23	-0.312	Nucleus.
TaSMP3	SMP	4D:444047276-444048285	1010	912	303	30.4987	5.23	-0.305	Nucleus.
TaSMP4	SMP	5B:570076596-570078419	1824	1320	439	45.532	10.32	-0.52	Nucleus.
TaSMP5	SMP	5B:18103096-18103881	786	675	224	23.1316	5.17	-0.45	Nucleus.
TaSMP6	SMP	5B:17815155-17815954	800	678	225	22.8872	5.31	-0.424	Nucleus.
TaSMP7	SMP	5D:463194080-463194978	899	801	266	27.0282	5.04	-0.273	Nucleus.
TaSMP8	SMP	7B:453053702-453054623	922	828	275	28.0607	4.19	-0.308	Nucleus.
TaSMP9	SMP	7D:436382666-436383591	926	828	275	28.1797	4.19	-0.349	Nucleus.
TaDHN1	Dehydrin	3A:476564123-476564894	772	642	213	21.8318	6.25	-0.83	Cytoplasm. Nucleus.
TaDHN2	Dehydrin	3A:643460238-643461214	977	828	275	27.0168	9.6	-0.775	Cytoplasm.
TaDHN3	Dehydrin	3B:458398889-458399630	742	654	217	22.2974	6.87	-0.856	Cytoplasm. Nucleus.
TaDHN4	Dehydrin	3D:357147150-357147922	773	648	215	22.2433	6.63	-0.912	Cytoplasm. Nucleus.
TaDHN5	Dehydrin	3D:505317037-505319898	2862	1206	401	41.366	9.24	-0.565	Chloroplast. Cytoplasm. Nucleus.
TaDHN6	Dehydrin	4A:562290028-562291481	1454	1368	455	43.7408	8.84	-0.779	Cytoplasm.
TaDHN7	Dehydrin	4D:39233373-39234755	1383	1293	430	41.2231	9.04	-0.773	Cytoplasm.
TaDHN8	Dehydrin	5A:610078630-610079047	418	360	119	12.3556	9.45	-0.953	Cytoplasm. Nucleus.
TaDHN9	Dehydrin	5A:569683002-569683504	503	423	140	14.2405	8.01	-1.083	Cytoplasm.
TaDHN10	Dehydrin	5A:610185064-610185606	543	450	149	15.2177	9.33	-1.087	Cytoplasm.
TaDHN11	Dehydrin	5B:602648779-602649310	532	453	150	15.2217	9.36	-1.063	Cytoplasm.
TaDHN12	Dehydrin	5B:550337901-550338408	508	417	138	14.2185	8.01	-1.104	Cytoplasm.
TaDHN13	Dehydrin	5B:550320674-550321203	530	432	143	14.4296	8	-1.118	Cytoplasm.
TaDHN14	Dehydrin	5D:489013203-489013744	542	459	152	15.3458	9.52	-1.05	Cytoplasm.
TaDHN15	Dehydrin	5D:489166799-489167346	548	465	154	15.5871	9.52	-1.024	Cytoplasm.
TaDHN16	Dehydrin	5D:450379720-450380210	491	402	133	13.9302	8.81	-1.189	Cytoplasm.
TaDHN17	Dehydrin	5D:450373722-450374250	529	432	143	14.5157	7.11	-1.123	Cytoplasm.
TaDHN18	Dehydrin	6A:582264814-582265572	759	666	221	22.0487	9.05	-1.071	Cell wall. Cytoplasm. Nucleus.
TaDHN19	Dehydrin	6A:582638141-582638819	679	573	190	20.1429	10.74	-1.274	Cytoplasm. Nucleus.
TaDHN20	Dehydrin	6A:582516513-582517080	568	459	152	15.5227	7.17	-1.176	Cytoplasm.
TaDHN21	Dehydrin	6A:582511362-582511964	603	489	162	16.2847	9.22	-0.994	Cytoplasm.
TaDHN22	Dehydrin	6A:31583758-31584348	591	462	153	15.5119	8.84	-1.041	Cytoplasm.
TaDHN23	Dehydrin	6B:658403069-658403852	784	696	231	23.2291	9.22	-1.074	Cell wall. Cytoplasm. Nucleus.
TaDHN24	Dehydrin	6B:658530616-658531203	588	477	158	15.8382	9.13	-1.041	Cytoplasm.
TaDHN25	Dehydrin	6B:658577821-658578428	608	501	166	16.704	8.05	-1.054	Cytoplasm.
TaDHN26	Dehydrin	6B:658515366-658515956	591	489	162	16.0974	9.19	-0.968	Cytoplasm.
TaDHN27	Dehydrin	Un:76960885-76961460	576	513	170	17.7927	9.82	-0.943	Cytoplasm.
TaDHN28	Dehydrin	6D:435962626-435963238	613	504	167	16.721	7.17	-1.062	Cytoplasm.
TaDHN29	Dehydrin	6D:435711745-435712351	607	489	162	16.1955	8.05	-1.019	Cytoplasm.
TaDHN30	Dehydrin	6D:435749881-435750436	556	435	144	14.5127	9.19	-1.076	Cytoplasm.
TaDHN31	Dehydrin	6D:435351117-435351898	782	696	231	23.0207	9.05	-1.028	Cell wall. Cytoplasm. Nucleus.
TaDHN32	Dehydrin	6D:435763802-435764388	587	468	155	15.729	8.83	-1.125	Cytoplasm.
TaDHN33	Dehydrin	6D:435831708-435832295	588	483	160	16.2556	8.07	-1.05	Cytoplasm.
TaDHN34	Dehydrin	5B:602483588-602484123	536	453	150	15.1767	9.52	-1.062	Cytoplasm.
TaDHN35	Dehydrin	Un:104041533-104042125	593	450	149	14.855	6.86	-0.947	Cytoplasm.
TaDHN36	Dehydrin	6D:434811674-434812161	1176	1176	391	38.8856	7.02	-1.091	Cell wall. Cytoplasm. Nucleus.
TaDHN37	Dehydrin	6B:658177153-658178161	1410	1410	469	46.7489	6.74	-1.08	Cell wall. Cytoplasm. Nucleus.
TaDHN38	Dehydrin	6D:435072895-435075633	2739	2652	883	90.5119	6.02	-1.163	Cytoplasm. Nucleus.
TaDHN39	Dehydrin	6A:582093427-582096138	3189	3189	1062	108.699	5.9	-1.211	Cytoplasm.
TaDHN40	Dehydrin	6D:435012400-435012681	282	282	93	9.65654	6.79	-1.286	Cytoplasm.
TaDHN41	Dehydrin	7A:731882509-731882883	375	375	124	12.8279	7.2	-1.223	Cytoplasm.
TaDHN42	Dehydrin	7B:741668510-741668887	378	378	125	12.6717	6.49	-1.107	Cytoplasm.
TaDHN43	Dehydrin	7D:634439853-634440191	339	339	112	11.5284	6.28	-1.198	Cytoplasm. Nucleus.
TaDHN44	Dehydrin	6A:581982926-581983207	282	282	93	9.66156	6.79	-1.248	Cytoplasm.	TaDHN45
TaDHN45	Dehydrin	6A:582086516-582086797	282	282	93	9.66156	6.79	-1.248	Cytoplasm.
TaDHN46	Dehydrin	6B:658235222-658235638	417	417	138	14.6488	5.82	-1.183	Cytoplasm.
TaDHN47	Dehydrin	6B:658194638-658194919	282	282	93	9.61553	7.14	-1.175	Cytoplasm.
TaDHN48	Dehydrin	6D:329081326-329082217	892	789	262	28.1552	5.19	-1.051	Nucleus.
TaDHN49	Dehydrin	6A:468474016-468474933	918	807	268	28.823	5.25	-0.997	Nucleus.
TaDHN50	Dehydrin	6B:493353086-493353965	880	780	259	27.9731	5.2	-1.054	Nucleus.
