# Supplementary material for: Genome-wide identification of and functional insights into the late embryogenesis abundant (LEA) gene family in bread wheat (Triticum aestivum)
Source: Sci Rep. 2019 Sep 16;9:13375. doi: 10.1038/s41598-019-49759-w (PMC6746774; doi:10.1038/s41598-019-49759-w)
Supplement: Supplementary file 3 — Table S6 [file 41598_2019_49759_MOESM3_ESM.xlsx]

## Sheet: Sheet1
Manuscript title: Genome-wide identification and functional insights into the late embryogenesis abundant (LEA) gene family in bread wheat (Triticum aestivum)
Author:Liu Hao1, Xing Mingyan1, Yang Wenbo2, Mu Xiaoqian1, Wang Xin1, Lu Feng3, Wang Yao1*, Zhang Linsheng1*
1. College of life science/State Key Laboratory of Crop Stress Biology for Arid Areas, Northwest A&F University, Yangling, China.
2. Cereal Crops Research Institute, Henan Academy of Agricultural Sciences, Zhengzhou, China.
3. College of life science, Jinan university, Guangzhou, China.
*Corresponding author E-mail: wangyao@nwsuaf.edu.cn; linszhang@nwsuaf.edu.cn.
Supplemental Table5. The cis-regulatory elements related to biotic and abiotic stress responsiveness in the promoter region of TaLEA genes
	ABA response element	Gibberellin response element	MeJA response element	MYB	MYC	WRE	Drought response element	Ethylene response element	Auxin response element	STRE	Salicylic acid response element	W box	Low-temperature response element	TC-rich repeats
TaLEA_1-1	3	3	3	2	2	1	0	0	0	0	0	0	1	0
TaLEA_1-2	2	0	2	5	2	1	2	0	1	1	0	0	0	0
TaLEA_1-3	0	2	0	1	2	0	1	0	0	0	0	1	0	0
TaLEA_1-5	1	1	3	3	2	0	3	0	1	1	0	1	0	0
TaLEA_1-6	2	0	2	0	1	0	0	0	1	1	0	0	0	0
TaLEA_1-7	0	0	3	3	1	0	1	1	0	1	0	0	0	0
TaLEA_1-8	4	0	1	3	0	0	2	0	0	0	0	0	0	0
TaLEA_1-9	3	0	2	0	0	0	1	0	0	0	0	0	0	0
TaLEA_1-10	1	0	2	1	0	1	0	1	0	0	0	0	0	0
TaLEA_1-11	4	0	1	0	3	2	0	1	0	2	0	2	0	0
TaLEA_1-12	2	0	4	4	4	0	2	0	0	3	0	0	0	0
TaLEA_1-13	0	0	0	3	1	1	2	0	0	1	0	0	0	1
TaLEA_1-14	0	2	1	5	2	0	1	0	0	1	1	1	0	1
TaLEA_1-15	3	0	2	4	3	0	2	0	1	2	0	0	0	0
TaLEA_1-16	2	0	3	2	1	1	1	0	1	1	2	0	0	0
TaLEA_2-1	1	1	1	2	0	0	1	0	1	2	0	1	1	0
TaLEA_2-2	2	0	2	2	1	1	0	0	0	0	0	0	0	0
TaLEA_2-3	0	0	4	3	1	1	1	0	0	0	1	0	0	0
TaLEA_2-4	0	0	2	3	1	1	1	0	1	0	0	0	0	0
TaLEA_2-5	4	0	2	2	2	3	0	0	0	1	1	0	0	1
TaLEA_2-6	3	1	5	4	4	0	2	0	0	1	0	1	0	0
TaLEA_2-7	1	1	2	5	1	2	1	0	0	0	0	0	0	0
TaLEA_2-8	3	0	2	2	1	0	0	0	0	7	1	1	2	0
TaLEA_2-9	3	0	0	2	2	1	0	0	0	1	0	0	1	0
TaLEA_2-10	2	0	4	6	2	3	0	0	0	1	1	1	1	0
TaLEA_2-11	1	0	0	0	0	0	0	0	0	0	0	0	0	0
TaLEA_2-12	3	1	0	2	0	0	0	0	0	2	0	2	0	1
TaLEA_2-13	4	3	2	0	1	0	0	0	0	5	1	0	1	0
TaLEA_2-14	3	0	7	2	1	0	0	0	0	0	1	1	0	0
TaLEA_2-15	5	1	2	6	2	0	0	0	0	1	1	1	0	0
TaLEA_2-16	4	0	6	6	2	0	1	0	0	0	0	0	0	0
TaLEA_2-17	2	1	2	2	2	0	2	0	0	8	0	1	0	0
TaLEA_2-18	2	0	3	3	2	0	0	0	0	0	1	0	1	0
TaLEA_2-19	2	0	1	4	1	0	0	0	0	1	0	0	1	0
TaLEA_2-20	3	0	5	4	1	2	0	0	0	4	2	0	0	0
TaLEA_2-21	2	0	1	3	1	1	1	0	0	0	0	1	0	0
TaLEA_2-22	3	0	1	2	6	0	2	0	0	2	0	1	1	0
TaLEA_2-23	0	1	2	2	2	0	0	0	0	2	0	0	0	1
TaLEA_2-24	6	0	3	4	2	0	0	0	0	0	1	0	1	0
TaLEA_2-25	2	1	3	2	0	1	0	0	0	0	0	1	1	0
TaLEA_2-26	1	1	3	1	2	1	0	0	0	3	2	0	0	0
TaLEA_2-27	1	0	1	3	0	1	0	0	0	0	0	1	1	0
TaLEA_2-28	2	0	2	5	2	0	0	0	0	0	0	0	0	0
TaLEA_2-29	0	0	1	2	1	2	0	0	0	0	0	0	2	0
TaLEA_2-30	5	0	5	5	2	0	3	0	1	2	0	1	3	0
TaLEA_2-31	2	1	1	1	3	0	0	0	0	4	0	0	1	0
TaLEA_2-32	1	0	0	5	0	0	1	0	1	1	0	0	0	0
TaLEA_2-33	3	1	0	3	2	0	0	0	2	0	0	1	1	0
TaLEA_2-34	4	0	9	4	1	0	0	0	0	2	2	0	0	0
TaLEA_2-35	2	0	0	1	0	0	0	0	1	0	0	0	0	0
TaLEA_2-36	2	0	2	0	0	0	1	0	0	1	0	0	0	0
TaLEA_2-37	1	0	0	5	0	0	0	0	0	2	0	0	0	0
TaLEA_2-38	3	0	4	2	2	0	0	0	0	1	0	2	1	0
TaLEA_2-39	1	0	1	4	2	0	0	0	0	1	2	0	0	0
TaLEA_2-40	2	0	0	2	4	2	0	1	1	3	0	0	0	0
TaLEA_2-41	0	0	3	4	0	0	0	1	0	1	0	1	1	0
TaLEA_2-42	3	1	5	4	3	0	0	0	0	1	0	0	1	0
TaLEA_2-43	5	0	1	7	2	0	0	0	0	1	1	0	0	0
TaLEA_2-44	1	0	0	1	1	0	0	0	1	1	1	0	0	0
TaLEA_2-45	0	1	1	3	1	0	0	0	0	0	1	2	0	0
TaLEA_2-46	2	0	2	1	0	0	0	0	0	0	0	0	2	0
TaLEA_2-47	0	1	1	4	2	0	0	0	0	1	0	0	0	0
TaLEA_2-48	3	4	5	6	2	1	1	0	0	0	0	1	2	0
TaLEA_2-49	1	1	5	1	1	0	0	0	1	1	0	2	0	0
TaLEA_3-1	1	0	4	4	3	0	0	0	2	2	0	1	1	0
TaLEA_3-2	1	0	4	4	3	1	0	0	2	2	0	1	1	0
TaLEA_3-3	1	0	2	2	3	0	0	1	0	1	1	0	1	0
TaLEA_3-4	3	0	2	1	1	0	0	1	0	1	1	0	0	1
TaLEA_3-5	3	0	2	1	1	0	0	0	0	1	1	0	0	1
TaLEA_3-6	3	1	2	3	1	0	1	0	0	1	0	0	1	0
TaLEA_3-7	9	0	1	7	7	1	1	0	0	0	2	0	0	0
TaLEA_3-8	11	0	3	9	3	1	1	0	1	1	1	1	0	0
TaLEA_3-9	3	0	0	4	2	0	1	0	2	0	0	0	0	0
TaLEA_3-10	4	0	1	2	1	0	0	0	1	1	0	0	2	0
TaLEA_3-11	5	0	4	2	0	1	1	1	0	1	0	1	1	0
TaLEA_3-12	6	0	4	2	3	1	7	0	2	0	1	0	0	0
TaLEA_3-13	1	0	0	6	0	0	0	0	1	0	0	1	0	0
TaLEA_3-14	1	0	1	7	0	0	0	0	3	0	0	1	1	0
TaLEA_3-15	0	1	5	8	2	0	1	0	3	2	0	0	0	0
TaLEA_4-1	2	0	3	5	1	1	1	0	0	1	0	0	1	0
TaLEA_4-2	5	0	0	4	3	0	0	0	0	1	0	0	0	0
TaLEA_4-3	5	1	2	0	2	0	1	0	0	1	0	0	0	0
TaLEA_4-4	5	0	1	7	6	0	0	0	0	1	0	0	0	0
TaLEA_4-5	8	0	2	2	3	0	0	0	0	2	1	0	0	0
TaLEA_4-6	3	0	2	5	2	0	1	0	0	1	1	0	0	0
TaLEA_4-7	5	2	6	1	1	0	2	0	0	0	1	0	1	0
TaLEA_4-8	3	2	0	0	2	0	1	1	0	0	0	0	0	0
TaLEA_4-9	3	0	3	3	5	0	1	0	0	1	0	0	0	0
TaLEA_4-10	3	1	3	1	3	1	0	1	1	0	2	0	0	0
TaLEA_4-11	4	0	3	3	4	1	1	0	0	2	1	0	0	0
TaLEA_4-12	4	0	2	5	1	0	1	0	0	2	0	0	1	0
TaLEA_4-13	6	0	4	2	3	0	1	0	0	0	0	0	0	0
TaLEA_4-14	6	0	4	3	0	1	0	0	0	3	0	0	0	1
TaLEA_4-15	5	0	2	6	3	1	0	0	0	0	0	0	0	0
TaLEA_4-16	6	0	3	2	3	1	1	0	0	2	1	0	1	0
TaLEA_4-17	1	1	2	3	0	0	2	2	0	1	1	0	0	0
TaLEA_4-18	1	2	1	1	3	1	1	0	0	1	0	0	0	0
TaLEA_4-19	1	1	1	3	2	0	1	0	1	0	0	1	1	0
TaLEA_4-20	4	0	2	1	3	0	0	2	0	0	1	0	0	0
TaLEA_4-21	4	0	0	3	3	0	0	1	0	0	0	0	0	0
TaLEA_4-22	4	1	1	2	2	0	0	1	0	1	1	1	0	0
TaLEA_4-23	4	0	0	4	0	2	0	0	0	1	0	1	0	0
TaLEA_4-24	2	0	1	4	5	0	2	1	1	1	2	0	0	0
TaLEA_5-1	4	0	1	1	2	0	2	1	0	1	0	0	0	0
TaLEA_5-2	5	0	4	4	2	1	2	1	0	0	0	1	0	0
TaLEA_5-3	5	0	4	1	3	0	2	0	0	5	0	0	0	0
TaLEA_5-4	6	0	2	2	0	1	2	0	1	0	0	1	1	0
TaLEA_5-5	5	0	2	4	0	0	0	0	0	0	0	0	0	0
TaLEA_5-6	5	0	2	9	5	0	0	0	1	2	0	0	0	0
TaLEA_5-7	5	0	2	2	1	0	1	0	0	0	0	0	0	1
TaLEA_5-8	5	0	5	0	1	0	1	1	0	2	0	0	1	0
TaLEA_5-9	4	0	1	2	1	0	1	0	0	0	0	1	0	0
TaLEA_5-10	4	1	4	4	1	1	1	1	0	1	1	1	0	0
TaLEA_5-11	3	0	5	2	4	0	0	0	1	2	0	1	0	0
TaLEA_5-12	6	1	4	3	0	0	1	0	1	2	1	1	1	0
TaLEA_5-13	9	0	3	3	1	0	0	0	1	5	0	0	0	0
TaLEA_6-1	6	3	4	2	1	1	0	0	0	1	0	0	0	0
TaLEA_6-2	5	4	2	4	2	0	0	0	0	2	0	1	0	0
TaLEA_6-3	4	2	2	6	1	1	1	0	0	0	0	1	0	0
TaSMP1	0	0	0	3	0	0	1	0	0	1	0	0	0	0
TaSMP2	3	0	0	0	2	0	0	2	0	2	0	0	0	0
TaSMP3	3	0	2	4	1	0	0	0	1	2	0	0	0	0
TaSMP4	2	1	2	6	4	0	0	1	0	0	2	0	0	2
TaSMP5	1	0	2	3	4	0	0	0	0	1	1	1	0	0
TaSMP6	4	0	2	1	0	0	1	0	0	1	0	0	0	0
TaSMP7	7	0	2	2	2	0	0	0	0	1	0	1	1	0
TaSMP8	1	0	2	3	0	0	1	1	1	1	1	1	0	0
TaSMP9	2	0	2	3	1	0	1	0	1	3	0	0	0	0
TaDHN1	5	1	1	2	1	3	0	0	0	0	0	0	0	0
TaDHN2	5	1	1	2	2	0	0	0	0	1	1	0	2	0
TaDHN3	5	0	2	2	1	1	0	0	0	1	0	0	0	0
TaDHN4	7	1	0	0	3	1	1	1	0	1	0	0	0	0
TaDHN5	3	0	0	0	4	0	0	0	0	1	2	0	1	0
TaDHN6	2	0	2	4	4	0	0	0	0	3	0	0	0	0
TaDHN7	3	0	5	4	0	0	1	1	0	2	0	0	0	0
TaDHN8	3	0	0	1	2	2	0	0	1	3	1	0	0	0
TaDHN9	5	0	3	1	1	1	0	0	0	1	0	0	0	0
TaDHN10	4	0	1	0	2	0	2	1	0	2	0	0	0	0
TaDHN11	2	1	0	3	0	2	1	0	1	1	1	0	0	0
TaDHN12	5	0	1	3	1	0	0	0	0	1	1	0	0	0
TaDHN13	6	0	5	5	1	1	1	0	1	0	0	0	0	0
TaDHN14	6	0	2	3	0	1	1	0	3	1	1	1	0	0
TaDHN15	4	0	0	2	2	0	0	0	1	1	0	0	0	0
TaDHN16	6	0	2	3	2	1	0	0	0	1	0	0	0	0
TaDHN17	7	0	2	3	5	1	1	0	0	2	2	0	0	0
TaDHN18	4	0	0	0	7	0	4	1	0	3	0	0	0	0
TaDHN19	5	0	2	4	3	1	1	0	1	5	0	0	2	0
TaDHN20	5	1	2	3	1	0	3	0	1	2	1	0	0	0
TaDHN21	1	0	1	2	0	0	0	0	1	2	0	0	0	0
TaDHN22	3	0	1	2	1	0	0	0	1	1	1	1	0	1
TaDHN23	4	0	0	2	2	1	1	1	1	1	0	1	1	0
TaDHN24	7	0	3	1	1	0	6	0	1	4	1	0	1	1
TaDHN25	5	0	1	4	0	0	2	0	3	1	0	0	0	0
TaDHN26	3	1	0	1	0	0	1	0	1	1	0	1	0	0
TaDHN27	3	1	2	1	2	0	0	0	1	0	0	0	0	1
TaDHN28	2	0	4	4	0	1	3	0	1	5	0	0	0	0
TaDHN29	3	0	1	2	0	0	2	0	0	0	0	0	0	0
TaDHN30	4	0	1	2	3	1	2	0	0	3	1	0	1	0
TaDHN31	4	2	0	1	1	1	1	0	0	1	0	0	0	0
TaDHN32	6	0	5	2	0	0	1	0	1	4	0	0	0	0
TaDHN33	4	0	2	7	3	1	1	0	2	3	0	0	0	0
TaDHN34	4	0	2	3	2	1	0	0	2	1	0	0	0	0
TaDHN35	3	0	2	3	1	0	1	0	0	3	1	0	0	0
TaDHN36	3	0	2	4	0	1	3	1	0	1	4	0	0	0
TaDHN37	4	1	1	2	1	2	2	0	1	2	1	0	0	0
TaDHN38	4	1	1	4	0	2	2	0	0	1	0	0	0	1
TaDHN39	2	0	1	2	0	1	4	0	0	1	1	0	1	1
TaDHN40	3	0	4	2	0	2	3	0	0	1	2	0	0	0
TaDHN41	1	0	1	6	0	1	0	1	0	3	0	1	0	0
TaDHN42	2	0	2	5	1	1	0	1	0	1	0	0	1	0
TaDHN43	1	1	2	4	0	1	1	0	0	1	0	0	0	0
TaDHN44	1	0	2	2	2	1	0	0	0	0	0	0	0	1
TaDHN45	2	0	0	4	2	1	2	0	0	0	1	0	0	0
TaDHN46	6	0	3	2	1	3	2	0	1	1	1	0	1	0
TaDHN47	1	0	2	3	2	2	1	0	0	0	0	0	0	1
TaDHN48	5	1	3	4	3	0	3	0	2	1	0	0	1	0
TaDHN49	5	1	4	0	5	0	4	0	1	0	0	0	1	1
TaDHN50	6	1	2	4	3	0	3	0	1	1	0	0	1	0
