# Supplementary material for: Genome-wide identification of and functional insights into the late embryogenesis abundant (LEA) gene family in bread wheat (Triticum aestivum)
Source: Sci Rep. 2019 Sep 16;9:13375. doi: 10.1038/s41598-019-49759-w (PMC6746774; doi:10.1038/s41598-019-49759-w)
Supplement: Supplementary file 4 — Table S7 [file 41598_2019_49759_MOESM4_ESM.xlsx]

## Sheet: Sheet1
Manuscript title: Genome-wide identification and functional insights into the late embryogenesis abundant (LEA) gene family in bread wheat (Triticum aestivum)
Author:Liu Hao1, Xing Mingyan1, Yang Wenbo2, Mu Xiaoqian1, Wang Xin1, Lu Feng3, Wang Yao1*, Zhang Linsheng1*
1. College of life science/State Key Laboratory of Crop Stress Biology for Arid Areas, Northwest A&F University, Yangling, China.
2. Cereal Crops Research Institute, Henan Academy of Agricultural Sciences, Zhengzhou, China.
3. College of life science, Jinan university, Guangzhou, China.
*Corresponding author E-mail: wangyao@nwsuaf.edu.cn; linszhang@nwsuaf.edu.cn.
Supplemental Table 7. Microarray-based expression pattern of TaLEAs.
		Heat		Salt		Cold							Drought
Gene ID	Probe ID	1 h	24 h	1 h	2 h	2 d	14 d	21 d	35 d	42 d	56 d	70 d	1 d	2 d	3 d	4 d	5 d
TaLEA_1-1,2,3	Ta.5888.1.S1_s_at	0.11	-0.1	-0.58	3.54	0.51	-0.29	3.77	2.23	1.74	1.1	0.59	-0.13	-0.26	-0.37	1.72	2.41
TaLEA_1-4,7,14,16	Ta.1814.1.S1_at	-0.76	0.09	0.04	1.08	1.53	0.99	2.15	2.1	2.54	2.28	2.64	0.15	-0.03	0.36	0.95	1.3
TaLEA_1-5	Ta.14145.1.S1_at	-0.41	0.64	0.43	-0.66	1.56	0.12	3.06	3.11	3.21	2.95	0.35	-0.03	0.05	0.02	0.02	0.4
TaLEA_1-6,11	Ta.13396.1.S1_at	0.04	0.06	3.93	3.16	0.02	0.11	2.62	1.41	1.56	1.71	0.5	-0.12	-0.08	0.61	5.22	8.44
TaLEA_1-8	TaAffx.80269.1.S1_at	-0.17	0.03	-0.07	-0.23	0	-0.07	-0.1	-0.12	-0.15	-0.31	-0.13	-0.15	-0.07	-0.22	-0.13	-0.18
TaLEA_1-9	Ta.14681.1.S1_at	-0.78	0.12	-0.27	0.23	0.34	0.19	0.49	0.54	0.5	0.57	-0.25	-0.02	0.17	0.21	0.68	-0.82
TaLEA_1-10	Ta.28432.1.S1_at	-0.82	0	0.76	1.77	0.17	0.03	0.07	-0.06	0.14	0.05	-0.06	-0.14	0.61	1.23	2.65	-0.49
TaLEA_1-12,15	TaAffx.110973.1.S1_at	-0.05	-0.06	-0.33	-0.49	0.46	-0.16	2.54	2.28	1.98	1.68	1.45	0.25	0.08	0.14	0	0.09
TaLEA_1-13	Ta.13165.3.S1_a_at	-0.61	-0.3	0.07	-0.57	0.67	0.81	2.08	1.79	2.09	2.09	1.69	0.12	0.23	0.38	0.63	3.61
TaLEA_2-1,25,46	Ta.449.1.S1_at	-0.13	0.06	0.21	0.99	0.08	-0.04	0.95	0.58	0.83	0.69	0.98	-0.01	1.01	3.33	2.48	2.62
TaLEA_2-2,3,4	Ta.6043.1.S1_x_at	0.11	0.12	-1.31	-0.59	0.3	-0.03	0.45	0.19	0.23	0.43	1.39	0.05	0.49	0.66	0.66	0.45
TaLEA_2-5,11	TaAffx.15836.1.S1_at	0.16	0.05	1.9	0.81	-0.38	-0.13	0.12	-0.23	0.3	0.2	0.3	-0.27	0.61	0.44	1.11	6.89
TaLEA_2-6,15	Ta.23127.3.S1_at	-0.36	-0.16	-0.29	0.2	-0.59	-0.82	-1	-1.15	-0.89	-0.86	-0.37	0.81	0.66	0.44	0.86	4.18
TaLEA_2-7,14	TaAffx.119240.1.S1_at	-0.35	-0.01	-0.2	0.2	-0.01	0.04	0.08	0.07	0	0.16	0.43	-0.12	0.02	0.08	0.09	-0.03
TaLEA_2-8	TaAffx.16883.1.S1_at	0.1	0.01	-0.23	0.01	0.16	-0.05	-0.03	0.04	0.03	-0.09	-0.14	-0.09	-0.27	-0.12	0.1	0.43
TaLEA_2-9,19,33,41	TaAffx.84681.1.S1_at	0.23	0.18	-0.37	-0.93	0.3	0.29	0.42	0.27	0.29	0.29	0.3	0.26	0.01	0.01	0.01	0.36
TaLEA_2-10,17,48	Ta.5446.1.S1_x_at	-0.6	0.35	-0.81	-0.68	0.17	0.57	0.31	0.08	0.43	0.41	0.92	0.04	0.27	0.18	0.13	0.32
TaLEA_2-12	Ta.29367.1.S1_at	-0.24	-0.13	-0.05	0.32	-1.68	-1.88	-0.26	-0.63	-0.56	-0.29	-0.61	0.91	1.01	1.45	2.4	5.73
TaLEA_2-13	TaAffx.24357.1.S1_at	0.14	0.13	-0.41	-0.98	0.22	0.26	-0.03	0.09	0.07	0.19	0.23	-0.05	0.28	-0.08	-0.07	-0.93
TaLEA_2-16,18	TaAffx.80702.1.S1_at	-0.17	-0.03	-0.12	-0.03	0.02	-0.01	-0.06	-0.14	0.03	-0.03	-0.1	0.22	0.16	0.15	0.35	0.57
TaLEA_2-20,21	Ta.15614.1.A1_at	0.04	0.06	-0.1	0.01	0.06	0.14	0.04	-0.12	0.04	-0.1	0.08	-0.24	-0.2	-0.12	-0.26	-0.01
TaLEA_2-22	Ta.25026.1.S1_at	0.02	0.17	1.14	2.09	3.75	3.26	3.58	3.16	3.51	0.78	3.01	-0.36	0.64	2.8	4.89	3.62
TaLEA_2-23,36,28,31,42,47	Ta.1531.2.S1_a_at	-0.01	0.01	-0.19	-0.08	-0.39	-0.21	-0.1	-0.06	0.14	0.15	-0.07	0.07	0.24	0.99	1.49	1.21
TaLEA_2-24,34	TaAffx.117285.1.S1_x_at	0.05	0.11	-0.26	-0.21	0.24	0.2	0.01	-0.14	-0.01	-0.15	-0.07	-0.03	-0.07	-0.16	0.07	0.92
TaLEA_2-27,29,49	Ta.1514.1.S1_x_at	-1.03	0.18	-0.48	0.69	0.07	0.15	0.33	0.35	0.64	0.75	1.22	0.02	0.22	-0.45	-0.12	0.01
TaLEA_2-30	TaAffx.38013.1.A1_at	-0.15	0.13	-0.05	-0.06	-0.05	0.08	-0.11	-0.23	-0.04	-0.1	0.03	-0.07	0.1	0.13	0.28	0.55
TaLEA_2-32,35,38,39	Ta.14578.2.S1_at	-1.36	0.1	-0.62	0.44	-0.04	-0.09	-0.05	-0.02	0.12	0.18	0.8	-0.04	0.57	0.47	0.65	0.53
TaLEA_2-36	Ta.14111.1.S1_x_at	-0.09	-0.08	0.06	-0.07	0.09	0	0.03	0.08	0.11	0.12	-0.15	0.06	0.24	0.02	0.05	0.63
TaLEA_2-37,43	TaAffx.109125.1.S1_at	-0.02	0.09	0	-0.06	-0.12	-0.01	0.03	0.07	0.2	0.24	0.2	0.04	0.21	0.31	0.19	0.42
TaLEA_2-40	TaAffx.55482.1.S1_at	0.35	0.08	-0.43	-0.02	-0.4	-0.69	-0.38	-0.49	-0.22	-0.35	-0.44	0.22	0.07	0.16	-0.16	0.06
TaLEA_2-44	Ta.23127.1.S1_at	-0.02	0.12	-0.12	0.12	-0.84	-1.2	-0.45	-0.49	-0.46	-0.31	-0.46	1.04	0.63	1.06	1.75	4.92
TaLEA_2-45	Ta.10279.1.S1_at	-0.45	0.05	-0.45	-0.18	0.32	0.53	0.46	0.44	0.75	0.68	1.12	0.18	0.11	0.04	-0.1	0.01
TaLEA_3-1,2,3,4,5	Ta.14177.1.S1_at	-0.1	0.15	-0.07	0.05	0.15	0.11	-0.05	-0.14	-0.09	0.07	0.15	-0.02	-0.28	-0.1	-0.24	0.06
TaLEA_3-6	Ta.14740.1.S1_at	-2.25	0.17	-0.6	0.9	-0.38	-0.21	-0.2	-0.17	-0.03	-0.02	1.45	0.31	0.93	1.09	0.94	0.19
TaLEA_3-7,11	Ta.920.2.S1_x_at	-0.07	-0.13	1.58	1.06	-0.09	-0.01	-0.46	-0.37	0.7	0.76	1.27	0.01	0.61	0.46	0.02	0.1
TaLEA_3-8	Ta.920.3.S1_at	0.81	0.1	1.41	1.35	0.27	-0.01	-0.83	-0.38	1.05	0.84	1.42	-0.42	2.22	3.23	2.27	4.75
TaLEA_3-9	Ta.12666.1.S1_at	-2.75	-0.01	-0.28	1.81	-0.52	0.04	-0.34	-0.07	0.49	-0.01	3.56	-0.36	1.1	0.37	1.15	-3.76
TaLEA_3-10	TaAffx.124247.1.S1_at	-2.43	0.22	-0.81	2.31	-0.07	-0.18	-0.13	-0.02	0.09	-0.18	2.01	0.36	0.12	-0.05	0.12	0.19
TaLEA_3-12	Ta.920.1.S1_x_at	1.26	0.14	0.91	0.9	-0.22	-0.21	-1.06	-0.74	0.5	0.51	0.91	-0.18	1.55	2.36	1.45	4.1
TaLEA_3-13,14,15	Ta.363.1.S1_at	0.07	0.12	0.03	0.02	0.27	0.41	1.43	1.85	1.48	1.42	2.16	0.12	-0.09	0.07	-0.17	0.03
TaLEA_4-1	Ta.5913.1.S1_at	0.14	-0.24	1.1	1.4	-0.4	-0.14	0.32	0.12	0.13	0.37	0.39	0.02	0.04	3.26	6.11	3.49
TaLEA_4-2,4,5,7	Ta.226.1.S1_at	0.01	-0.04	-0.67	0.01	0.34	0.27	1.21	0.59	0.92	1.23	1.59	0.12	0.07	1.94	3.83	1.15
TaLEA_4-3,10	Ta.23797.1.S1_x_at	0	-0.53	1.77	4.22	0.6	-0.28	2.79	1.72	1.16	1.1	0.21	-0.12	-0.06	3.6	7.04	8.53
TaLEA_4-6,13	Ta.28605.1.S1_at	0.23	-0.05	0.57	0.37	0.73	0.72	4.18	3.55	3.18	3.09	2.04	-0.01	0.01	0.26	1.3	1
TaLEA_4-8	Ta.727.1.S1_x_at	0.22	-0.21	0.26	0.59	0.46	-0.04	2.02	1.16	1.25	1.21	0.88	-0.03	0.11	0.51	2.12	1.83
TaLEA_4-9,11,12	Ta.23659.1.S1_at	0.16	0	-0.13	0.29	0.49	0.57	1.29	0.78	0.63	0.61	1.19	-0.04	-0.19	-0.07	0.09	1.01
TaLEA_4-14,15,16	Ta.27001.1.S1_at	-0.05	-0.22	0.11	0.03	0.21	0.19	0.31	0.05	-0.09	0.08	0.18	0.02	0.39	0.38	1.5	1.08
TaLEA_4-17,18,19	Ta.5685.1.S1_at	0.26	0.02	-0.06	-0.06	0.03	0.21	0.32	0.3	0.11	0.28	0.25	-0.24	0.06	-0.06	0.08	0.27
TaLEA_4-20,21,22	Ta.5915.2.S1_x_at	0.25	-0.27	0.06	-0.1	0.05	-0.03	-0.05	-0.04	-0.08	-0.03	-0.16	0.04	0.07	0.24	1.94	0.21
TaLEA_4-24	Ta.24158.1.S1_a_at	0.25	-0.02	1.48	1.61	0.9	0.3	2.83	2.41	2.07	2.37	1.22	0.09	-0.29	0.12	0.57	0.13
TaLEA_4-23	Ta.10765.1.A1_at	-0.1	-0.01	0.12	0.78	-0.44	0.16	1.63	1	1.07	1.31	0.53	0.11	0.32	2.02	5.22	1.89
TaLEA_5-1,6,9	Ta.2798.1.S1_x_at	-0.04	0.04	0.1	0.22	0.2	0.25	0.13	0.05	-0.14	-0.07	0.03	0.02	0.34	0.33	0.25	0.05
TaLEA_5-3,5	Ta.6213.1.S1_at	-0.14	0.09	0.2	-0.01	0.05	0.07	-0.11	-0.12	-0.12	-0.15	-0.15	0.17	0	-0.18	0.56	0.39
TaLEA_5-4,8	Ta.25025.1.S1_x_at	0.19	-0.17	-0.05	0.53	0.23	0.15	0.22	0.07	-0.11	0	0.02	0.29	0.21	0.15	-0.02	0.38
TaLEA_5-7,11	Ta.25025.2.S1_at	0.03	-0.32	0.23	0.18	0.08	-0.1	0.12	-0.01	-0.13	0.06	-0.04	0.07	0.22	0.2	0.36	0.43
TaLEA_5-12,13	Ta.25230.1.S1_at	0.22	-0.08	-0.06	0.1	0.05	0.09	-0.35	-0.24	-0.21	-0.18	-0.12	0.17	0.62	0.43	0.76	0.44
TaLEA_5-2,10	Ta.28810.1.S1_at	0.25	0.14	-0.02	-0.01	0.09	0.18	0.11	0.23	0.19	0.38	0.58	-0.06	0.15	0.56	1.06	-0.03
TaLEA_6-1,3	Ta.25089.1.S1_s_at	0.13	-0.04	0.23	-0.09	-1.47	-0.06	1.88	1.35	2.13	2.19	1.56	0.02	0.09	0.33	0.24	-0.08
TaLEA_6-2	Ta.12657.1.S1_at	0.07	0.13	0.24	0.08	-2	-0.04	2.14	1.37	2.41	2.51	1.82	0	0.12	0.01	0.51	0.2
TaSMP1,2,3	Ta.5843.1.S1_x_at	0.12	-0.07	0.44	-0.22	0.08	0.06	0.1	-0.02	0.07	-0.06	0.02	0.02	0.21	2.22	3.9	1.1
TaSMP4,7	Ta.27950.1.S1_at	0.1	-0.05	-0.09	0.05	-0.04	-0.04	-0.19	-0.15	-0.22	-0.3	0.17	-0.02	0.04	-0.11	-0.05	0.35
TaSMP5,6	Ta.10747.1.S1_at	0.16	0.23	0.11	-0.24	-0.04	-0.08	-0.03	-0.1	-0.16	-0.2	-0.06	0.2	0.09	0.08	0.25	0.23
TaSMP8	Ta.14035.1.S1_at	-0.04	0.12	0.51	0.59	0.12	0.12	0.36	0.34	0.72	0.53	0.3	-0.09	-0.29	0.18	0.15	0.16
TaSMP9	Ta.29375.1.S1_at	0.38	-0.13	1.14	0.94	0.33	0.19	0.78	0.45	0.68	1.12	1.11	0.23	0.31	2.08	4.75	0.83
TaDHN1.3.4	Ta.23243.1.S1_a_at	-0.16	0.03	-0.03	-0.02	0.05	-0.06	0.04	-0.02	0.03	-0.02	-0.06	-0.13	0.09	0.1	0.59	0.44
TaDHN2,5	Ta.3409.1.S1_at	-0.11	-0.02	0.11	0.12	-0.17	-0.12	0.13	0.05	0.15	0.07	-0.05	0.01	0	-0.05	0.23	1.14
TaDHN6	Ta.20483.2.S1_x_at	0.03	-0.12	0.2	-0.03	0.34	0.68	0.58	0.45	0.61	0.83	1.33	0.07	0.15	0.08	0.52	0.24
TaDHN7	Ta.20483.1.S1_at	0.06	0.06	0.03	-0.05	-0.28	0.54	1.44	1.03	1.35	1.56	1.69	0.08	-0.1	-0.04	0.14	0.37
TaDHN8,10,11	Ta.2704.1.S1_x_at	0.7	-0.42	0.97	2.71	0.62	0.24	2.12	1.21	1.43	1.49	0.66	-0.31	0.05	5.03	6.7	4.58
TaDHN9,12,13,16,17	Ta.14247.1.S1_at	0.18	-0.24	1.73	-0.08	0.17	0.07	0.54	0.22	0.02	0.22	0.05	0.05	-0.16	-0.02	-0.31	0.19
TaDHN14,15,34	TaAffx.46097.1.S1_at	-0.14	-0.11	0.54	3.53	-0.07	-0.36	0.92	0.3	0.84	0.98	1.04	0.06	-0.16	3.1	6.2	4.53
TaDHN18,23,31	Ta.2638.1.S1_at	0.05	-0.07	2.22	5.74	-0.51	-0.31	1.06	0.4	1.25	1.43	1.12	-0.06	0.14	3.35	7.81	8.87
TaDHN19,25	Ta.2787.1.S1_at	0.05	0.2	0.97	2.32	0.68	0.52	1.87	1.24	1.61	1.63	0.44	0.18	0.37	2.45	4.21	4.68
TaDHN20,24,29,30,32,33	TaAffx.128555.1.S1_at	0.41	-0.39	2.66	4.96	-1.72	-0.98	2.68	1.73	2.52	2.84	1.67	0.18	0.15	0.8	1.48	1.8
TaDHN21,26	Ta.29352.1.S1_x_at	-0.27	-0.11	0.71	4.29	0.11	-0.12	0.74	0.49	0.73	0.95	0.18	0.3	0.47	3.39	6.12	5.98
TaDHN22,27,35	Ta.24968.1.S1_at	0.36	0.1	0.05	0.05	0.05	0.15	0.19	0.14	-0.02	0.1	0.02	0.02	0	-0.02	-0.02	0.28
TaDHN28	Ta.13255.1.S1_at	-0.56	-0.01	3.05	5	-0.29	0.01	2.92	2.09	2.72	2.68	1.28	-0.13	0.95	6.08	8.04	8.3
TaDHN36,37,46	Ta.145.1.A1_x_at	-0.03	-0.03	0.54	-0.36	3.81	3.01	4.22	3.96	4.06	4.59	3.27	0.01	0.31	2.18	4.28	1.2
TaDHN38,39	TaAffx.137429.1.S1_at	0.02	0.01	0.26	0.15	0.42	0.06	0.96	0.89	1.03	1.48	0.17	-0.13	0.21	0.31	1.1	0.93
TaDHN40,44,45	TaAffx.131747.1.S1_x_at	-1.46	-0.22	1.8	1.51	3.08	1.37	4.14	3.76	3.95	4.2	1.59	0.18	0.92	6.2	7.57	5.56
TaDHN41	Ta.30336.1.S1_x_at	-0.32	-0.04	0.79	0.62	4.83	4.37	5.85	5.53	5.73	5.96	4.17	-0.03	0.83	1.57	2.13	1.66
TaDHN42	Ta.28613.1.S1_at	-1.05	0.17	1.51	0.71	2.23	1.35	5.45	5.3	5.39	5.64	1.55	0.12	-0.1	5.71	0.68	0.56
TaDHN43	Ta.124.1.S1_x_at	-1.31	0.2	1.54	0.65	4.04	3.49	4.18	3.93	4.25	4.42	3.71	-0.05	0.16	0.1	0.08	0.04
TaDHN47	Ta.123.1.S1_x_at	-0.21	0.03	0.66	0.01	4.34	2.99	5.57	5.28	5.63	5.79	2.82	0.04	0.11	2.64	3.83	2.06
TaDHN48,50	Ta.1991.1.S1_at	0.36	0.05	-0.1	-0.01	0.23	0.13	0.74	5.78	0.89	0.94	0.58	-0.14	0.52	1.19	1.49	1.33
TaDHN49	Ta.122.1.S1_x_at	0.36	-0.11	0.02	0.07	0.47	0.37	0.61	0.71	0.83	0.74	0.84	0.24	0.58	1.3	1.55	1.07
